# Supplementary material for: The Use of Residual Blood Specimens in Seroprevalence Studies for Vaccine-Preventable Diseases: A Scoping Review
Source: Vaccines (Basel). 2025 Mar 18;13(3):321. doi: 10.3390/vaccines13030321 (PMC11945995; doi:10.3390/vaccines13030321)
Supplement: Supplementary file 1 [file vaccines-13-00321-s001.zip]

Archive with 1 entries (1 files):
- vaccines-3492577-supplementary.pdf
